# Supplementary material for: Development and validation of nomogram prediction model for diabetic hearing impairment based on the levels of lncRNA MALAT1, miR-199b and AGEs in peripheral blood
Source: Front Endocrinol (Lausanne). 2025 Sep 10;16:1573661. doi: 10.3389/fendo.2025.1573661 (PMC12457125; doi:10.3389/fendo.2025.1573661)
Supplement: Supplementary file 1 [file Table1.xlsx]

## Sheet: Sheet1
group	age	gender	BMI	Family history of diabetes	Family history of hearing impairment	smoking history	History of Drinking	Combined hypertension	Combined hyperlipidemia	insulin therapy	Diabetes peripheral neuropathy	diabetic retinopathy	Course of diabetes	FBG	2hPG	HbA1c	TC	TG	LDL-C	HDL-C	SBP	DBP	lncRNA MALAT1	miR-199b	AGEs
1	58	1	22.04	1	1	1	1	1	1	1	1	1	5.68	14.96	13.49	8.1	6.25	1.06	2.22	1.36	160.41	64.9	1.28	0.79	167.48
1	48	1	18.84	1	1	1	1	1	1	1	1	1	7.06	15.8	12.34	5.94	5.35	1.9	2.09	1.29	153.66	90.23	1.68	1.12	148.82
1	46	1	19.95	1	1	1	1	1	1	1	1	1	19.76	8.61	9.24	7.92	4.26	2.7	1.68	0.91	131.86	66.69	1.41	0.24	123.76
1	53	1	22.76	1	1	1	1	1	1	1	1	1	10.99	14.88	8.7	7	6.89	1.93	1.51	1.61	145.92	89.03	1.81	0.74	103.27
1	67	1	24.56	1	1	1	1	1	1	1	1	1	4.72	13.09	12.34	8.47	4.98	2.09	2.18	0.97	149.51	64.49	1.24	0.8	145.23
1	57	1	24.24	1	1	1	1	1	1	1	1	1	6.1	10.81	11.2	6.08	4.38	1.98	1.98	1.21	108.92	69.07	1	0.94	100.58
1	52	1	21.11	1	1	1	1	1	1	1	1	1	5.03	7.67	15.06	7.91	3.82	1.1	2.2	1.23	130.93	89.86	1.42	1.08	157.46
1	50	1	20.18	1	1	1	1	1	1	1	1	1	11.21	8.92	12.34	8.6	6	2.44	1.84	1.07	140.28	69.49	1.51	1	168.66
1	50	1	27.32	1	1	1	1	1	1	1	1	1	10.7	6.58	11.35	9.1	5.28	3.32	1.58	1.58	150.84	105.72	1.51	0.98	120.31
1	68	1	19.89	1	1	1	1	1	1	1	1	1	4.97	8.57	11.21	9.52	5.31	3.11	1.58	1.13	128.76	84.22	1.15	1.17	136.28
1	49	1	22.22	1	1	1	1	1	1	1	1	1	8.72	12.18	12.93	7.22	7.31	1.48	2.59	1.5	138.81	95.42	1.56	0.73	131.89
1	56	1	22.54	1	1	1	1	1	1	1	1	1	5.57	19.19	19.33	7.16	6.56	3.64	2.66	1.34	143.03	90.64	1.43	0.69	140.05
1	58	1	22.75	1	1	1	1	1	1	1	1	1	15.56	11.87	21.34	6.02	4.17	0.67	2.58	1.36	125.27	99.34	0.89	1.11	112.77
1	52	1	20.64	1	1	1	1	1	1	1	1	1	2.77	9.73	6.2	6.72	3.98	2.71	2.18	1.28	150.5	73.23	1.41	0.69	133.16
1	50	1	23.06	1	1	1	1	1	1	1	1	1	9.45	14.86	18.37	8.36	5.41	1.89	2.41	1.25	135.08	79	1.19	0.78	143.55
1	52	1	19.37	1	1	1	1	1	1	1	1	1	5.14	6.13	12.26	6.23	4.41	1.07	1.89	0.83	130.51	84.52	1.05	0.86	97.63
1	53	1	23.35	1	1	1	1	1	1	1	1	1	14.22	15.36	7.99	7.91	4.77	1.22	2.51	0.94	172.44	83.68	1.92	1.01	84.57
1	56	1	27.3	1	1	1	1	1	1	1	1	1	3.04	16.36	13.87	6.15	5.78	1.09	2	0.98	118.1	78.59	1.62	0.72	126.63
1	51	1	23.67	1	1	1	1	1	1	1	1	1	12.95	9.35	9.86	5.02	4.47	3.6	2.03	1.75	139.12	83.97	1.75	0.64	161.63
1	60	1	23.07	1	1	1	1	1	1	1	1	1	7.64	5.35	9.97	6.34	4.21	2.52	2.26	1.23	150.23	100.04	1.2	0.73	105.22
1	51	1	21.66	1	1	1	1	1	1	1	1	1	4.03	9.06	6.96	7.89	4.51	2.37	1.94	1.85	137.89	96.31	1.09	0.97	125.4
1	67	1	24.8	1	1	1	1	1	1	1	1	1	15.66	12.91	6.52	8.79	6.87	2.74	1.79	1.52	141.36	85.65	1	0.81	135.81
1	56	1	28.86	1	1	1	1	1	1	1	1	1	14.92	11.54	8.75	8.05	4.3	1.76	1.59	0.98	156.19	79.76	1.09	0.76	93.29
1	46	1	17.04	1	1	1	1	1	1	1	1	1	9.85	10.08	8.24	7.11	4.42	3.03	2.17	1.31	127.75	73.92	0.94	0.85	117.97
1	56	1	20.37	1	1	1	1	1	1	1	1	1	5.86	11.06	14.95	8.55	5.86	3.47	2.29	1.05	141.57	77.69	1.6	0.63	140.43
1	63	1	22	1	1	1	1	1	1	1	1	1	10.75	14.09	9.76	8.46	6.36	3.2	2.04	1.06	121.55	80.23	1.9	0.83	117.63
1	48	1	16.89	1	1	1	1	1	1	1	1	1	6.29	9.31	10.49	8.98	4.68	1.02	1.81	1.19	120.87	87.09	1.28	1.07	131.27
1	62	1	16.95	1	1	1	1	1	1	1	1	1	13.79	5.87	9.45	6.46	4.39	3.13	2.18	1.34	109.8	94.2	1.48	1.39	124.9
1	52	1	19.69	1	1	1	1	1	1	1	1	1	11.04	6.74	18.77	7.14	5.78	1.13	2.3	0.95	130.42	87.71	1.15	0.84	123.19
1	53	1	21.71	1	1	1	1	1	1	1	1	1	8.99	11.2	7.44	6.17	5.87	1.31	1.64	1.79	133.64	84.43	0.75	0.84	136.75
1	64	1	18.82	1	0	1	1	1	1	1	1	1	6.88	11.04	16.21	10.58	5.56	2.66	1.56	0.69	152.4	99.78	0.67	0.68	124.39
1	50	1	18.9	1	0	1	1	1	1	1	1	1	6.67	8.51	7.19	5.32	4.78	4.09	2.51	0.77	126.83	90.95	1.66	0.64	161.75
1	84	1	16.48	1	0	1	1	1	1	1	1	1	10.48	11.16	9.11	7.97	6.12	2.18	2.71	1.5	129.96	80.87	1.19	0.96	128.99
1	50	1	26.89	1	0	1	1	1	1	1	1	1	5.28	15.49	17	6.22	4.98	1.7	1.66	1.93	140.15	85.54	1.6	0.95	200.47
1	58	1	21.77	1	0	1	1	1	1	1	1	1	1.87	6.5	8.28	8.39	5.93	1.71	2.25	0.83	133.42	100.38	1.28	0.74	137.6
1	63	1	21.15	1	0	1	1	1	1	1	1	1	8.08	15.26	10.83	6.77	5.3	3.09	2.32	1.31	139.32	95.37	1.45	1.24	105.18
1	55	1	23.08	1	0	1	1	1	1	1	1	1	4.99	6.74	14.09	5.42	2.96	1.75	2.25	1.14	134.66	85.22	1.16	0.68	156.05
1	55	1	24.76	1	0	1	1	1	1	1	1	1	7.1	10.14	10.25	7.07	5.94	1.09	1.99	1.12	147.54	97.37	1.11	0.4	152.51
1	49	1	23.6	1	0	1	0	1	1	1	1	1	3.61	8.64	12.08	6.97	3.6	1.81	1.68	0.66	161.67	82.2	1.28	0.98	141.18
1	70	1	20.68	1	0	1	0	1	1	1	1	1	9.25	4.48	12.02	7.21	6.57	1.8	1.94	0.93	141.73	86.37	1.96	0.88	145.71
1	74	1	23.18	1	0	1	0	1	1	1	1	1	3.95	11.74	13.63	5.13	5.22	1.24	2.66	0.98	153.75	94.23	1.18	0.73	98.25
1	52	1	18.55	1	0	1	0	1	1	1	1	1	4.46	11.86	8.31	6.6	3.32	2.64	2.87	1.37	159.29	76.6	1.51	0.73	131.96
1	54	1	19.49	1	0	1	0	1	1	1	1	1	8.78	13.51	12.73	9.17	6.15	1.89	2.18	1.32	129.55	74.34	1.03	0.86	88.69
1	55	1	15.59	1	0	1	0	1	1	1	1	1	2.38	5.02	13.84	7.25	6.44	3.47	2.08	1.48	156.09	76.17	0.92	0.65	90.58
1	65	1	22.91	1	0	1	0	1	1	1	1	1	9.21	9.19	14.18	7.16	5.8	2.71	2.04	1.05	116.11	77.95	1.21	0.94	124.35
1	73	1	22.7	1	0	0	0	1	1	1	1	1	7.08	4.17	12.34	8.76	3.89	2.06	2.2	1.22	139.33	91.89	1.24	0.93	134.34
1	60	1	24.41	1	0	0	0	1	1	1	1	1	4.12	11.3	12.54	8.32	5.5	1.56	1.98	1.3	134.46	82.4	0.87	0.98	125.6
1	59	1	26.91	1	0	0	0	1	1	1	1	1	10.4	13.77	15.7	6.03	4.2	1.53	2.16	1.55	145.42	82.06	1.57	0.83	127.71
1	46	1	21.48	1	0	0	0	1	1	1	1	0	3.23	10.77	9.87	6.23	5.34	1.6	2.31	1.55	129.49	76.13	1.06	0.89	155.7
1	48	1	21.13	1	0	0	0	1	1	1	1	0	6.65	8.99	11.34	6.8	4.95	1.47	1.87	1.44	132.4	93.71	1.31	1.01	92.34
1	43	1	17.09	1	0	0	0	1	1	1	1	0	8.77	13.5	14.92	7.98	5.7	1.62	2.13	0.48	140.65	74.9	1.02	0.83	87.25
1	66	1	24.03	1	0	0	0	1	1	1	1	0	2.47	10.63	13.69	6.33	4.84	2.72	2.51	1.07	117.69	83.01	1.43	0.38	113.78
1	63	1	21.09	1	0	0	0	1	1	1	1	0	7.31	13.17	11.72	8.9	4.06	1.68	2.28	0.96	126.07	86.64	1.45	0.75	161.01
1	57	1	21.34	1	0	0	0	1	1	1	1	0	4.24	5.76	6.36	6.96	5.76	1.58	2.17	1.06	130.38	67.96	1.68	1.01	99.73
1	64	1	17.87	1	0	0	0	1	1	1	1	0	5.36	14.35	11.99	8.29	7.51	0.8	2.01	1.2	143.55	86.38	1.32	0.77	97.56
1	51	1	21.49	1	0	0	0	1	1	1	1	0	11.86	12.58	12.34	5.93	4.63	3.24	2.39	1.06	116.45	79.52	1.59	0.71	82.35
1	51	1	22.5	1	0	0	0	1	1	1	0	0	10.23	10.78	15.64	9.89	4.61	2.91	2.12	1.18	125.07	73.19	1.16	1.02	116.78
1	53	1	25.1	1	0	0	0	1	1	1	0	0	6.05	11.53	14.04	8.76	4.11	3.71	2.13	1.61	125.85	69.41	1.79	0.79	115.4
1	72	1	19.68	1	0	0	0	1	1	1	0	0	6.74	8.99	15.8	6.99	4.18	1.17	2.02	0.74	151.73	91.7	1.08	0.61	131.93
1	53	1	22.35	1	0	0	0	1	1	1	0	0	10.21	12.56	12.76	7.25	6.19	1.77	2.85	1.46	125.15	86.63	1.49	0.72	107.31
1	56	1	23.04	1	0	0	0	1	1	1	0	0	8.74	6.81	12.78	5.11	4.36	3.04	2.57	1.1	121.57	85.45	1.35	0.5	124.33
1	62	1	23.2	1	0	0	0	1	1	1	0	0	11.23	9.25	13.6	8.88	3.9	2.73	2.01	1.81	141.26	88.88	1.35	0.96	154.19
1	61	1	23.46	1	0	0	0	1	0	1	0	0	6.95	5.89	17.51	9.24	2.78	1.83	2.03	1	138.29	94.84	1.24	0.97	152.52
1	49	1	26.05	1	0	0	0	1	0	1	0	0	0.01	8.08	11.43	8.92	3.46	2.68	2	0.61	117.2	92.06	0.59	0.6	98.6
1	49	1	18.26	1	0	0	0	1	0	1	0	0	9.94	7.85	9.55	8.55	2.91	1.96	1.71	1.41	124.87	101.52	1.61	0.55	118.67
1	62	1	20.97	1	0	0	0	1	0	1	0	0	8.79	14.82	11.1	8.82	3.32	3	1.85	1.59	105.78	84.33	1.2	0.73	110.32
1	70	1	21.98	1	0	0	0	1	0	1	0	0	12.71	9.18	9.2	8.9	6.52	3.58	1.7	1.48	131.24	84.28	0.97	0.59	88.27
1	62	1	20.4	1	0	0	0	1	0	1	0	0	8.2	11.48	9.58	6.41	3.91	0.29	2.36	1.3	132.31	79.07	0.75	1.08	157.03
1	63	1	23.04	1	0	0	0	1	0	1	0	0	2.14	13.68	7.69	7.88	5.85	1.87	1.85	1.04	142	89.89	0.82	0.88	141.79
1	62	1	18.93	1	0	0	0	1	0	1	0	0	8.92	8.85	12.76	8.56	4.94	3.4	2.52	1.85	129.35	89.08	1.07	0.53	176.49
1	44	1	23.02	1	0	0	0	1	0	1	0	0	4.52	7.41	13.26	5.86	4	1.92	2.6	1.32	177.58	86.36	1.05	0.57	91.54
1	48	1	23.75	1	0	0	0	0	0	1	0	0	12.86	11.59	10.67	4.34	5.45	2.56	2.54	1.42	120.09	86.43	1.55	0.8	97.84
1	76	1	22.63	1	0	0	0	0	0	1	0	0	15.05	5.85	12.25	8.81	4.04	1.55	2.3	1.14	111.18	71.37	1.75	0.95	119.5
1	68	1	21.03	1	0	0	0	0	0	1	0	0	4.51	15.27	6.92	8.63	5.24	1.89	1.89	1.27	141.69	89.84	2.19	0.81	114.7
1	60	1	25	1	0	0	0	0	0	1	0	0	10.48	13.03	12.89	8.23	3.89	1.69	2.13	1.09	111.25	82	1.3	0.75	130.16
1	46	1	22.24	1	0	0	0	0	0	1	0	0	4.9	11.23	8.58	6.19	4.37	3.62	1.95	1.38	128.12	86.12	1.28	0.9	133.47
1	65	1	21.84	1	0	0	0	0	0	1	0	0	7.06	6.78	14.58	9.05	4.27	2.75	2.19	0.89	126.97	75.68	1.18	0.7	103.05
1	64	1	19.99	1	0	0	0	0	0	1	0	0	6.37	12.6	18.91	7.8	5.84	1.32	2.17	1.27	141.47	71.69	1.55	0.83	127.01
1	33	1	23.64	1	0	0	0	0	0	1	0	0	9.1	9.44	10.53	8.42	6.19	2.32	2.69	1.06	144.62	106.03	1.48	0.97	111.36
1	50	1	22.33	1	0	0	0	0	0	1	0	0	8.56	10.17	15.51	9.68	4.25	1.54	2.17	1.9	126.19	87.84	1.28	1.32	154.49
1	71	1	18.64	1	0	0	0	0	0	1	0	0	4.73	14.02	10.79	5.75	3.79	1.57	1.64	1.29	141.52	69.63	1.15	0.66	123.94
1	56	1	22.29	1	0	0	0	0	0	1	0	0	7.48	9.5	14.73	8	4.42	1	1.89	1.51	144.29	72.25	1.56	1.05	117.03
1	65	1	23.86	1	0	0	0	0	0	1	0	0	3.46	9.7	11.69	6.89	4.14	1.07	2.02	1.35	134.86	81.73	0.68	1.28	98.59
1	68	1	24.54	1	0	0	0	0	0	1	0	0	1.93	12.12	20.38	5.14	5.34	2	3.1	1.2	146.37	99.55	1.07	1	145.55
1	51	1	22.18	1	0	0	0	0	0	1	0	0	13.54	8.15	3.51	8.86	5.39	2	1.48	1.82	141.73	76.28	1.05	0.8	128.26
1	46	1	24.67	0	0	0	0	0	0	1	0	0	9.91	14.32	9.35	6.48	5.7	1.2	2.13	1.74	121.99	92.53	0.98	1	120.24
1	56	1	16.09	0	0	0	0	0	0	1	0	0	3.53	11.79	15.95	8.49	5.02	2.01	2.07	1.65	129.11	87.79	1.72	0.62	138.01
1	49	1	23.07	0	0	0	0	0	0	1	0	0	12.3	10.84	14.47	6.73	4.77	3.7	2.3	1.39	132.52	102	1.03	0.82	128.54
1	53	1	26.32	0	0	0	0	0	0	1	0	0	6.23	14.34	12.63	6.57	4.94	1.4	2.01	1.13	141.8	82.45	1.3	1.33	123.6
1	49	1	22.3	0	0	0	0	0	0	1	0	0	3.87	11.08	11.98	6.97	4.18	2.62	2.57	0.77	172.95	81.39	0.97	0.73	116.13
1	53	1	22.95	0	0	0	0	0	0	0	0	0	6.83	9.31	7.25	8.86	5.7	3.13	2.2	1.27	146.16	82.9	1.68	0.72	96.29
1	61	1	24.86	0	0	0	0	0	0	0	0	0	6.09	5.77	7.11	7.72	3.88	1.68	2.5	0.99	128.8	85.9	1.66	1.03	97.42
1	58	1	23.61	0	0	0	0	0	0	0	0	0	8.24	13.41	9.74	7.17	4.16	1.35	1.63	1.35	107.03	85.02	0.61	1.17	117.94
1	59	1	25.52	0	0	0	0	0	0	0	0	0	15.02	12.34	11.98	7.11	6.6	3.04	1.81	0.75	134	59.4	1.64	0.53	158.36
1	44	1	20.12	0	0	0	0	0	0	0	0	0	8.87	8.82	12.47	6.6	4.87	2.39	2.25	1.23	142.32	88.26	1.75	0.89	109.74
1	70	1	25.12	0	0	0	0	0	0	0	0	0	7.98	9.36	12.02	8.34	5.53	1.96	2.75	1.41	153.93	97.17	1.35	0.93	109.2
1	72	1	24.59	0	0	0	0	0	0	0	0	0	11.32	6.61	11.36	5.95	5.68	1.59	1.88	1.65	112.82	73.75	2.03	1.14	97.42
1	42	1	26.39	0	0	0	0	0	0	0	0	0	13.17	8.3	15.52	9	2.9	1.62	1.76	0.85	129.53	105.37	1.59	1.24	99.5
1	64	1	26.59	0	0	0	0	0	0	0	0	0	9.41	6.42	16.58	7.27	3.99	3.08	2.11	1.45	115.62	65.52	1.1	1.22	100.64
1	45	1	24.56	0	0	0	0	0	0	0	0	0	15.3	6.98	11.58	7.2	7.19	2.38	2.42	1.78	145.7	81.93	1.39	0.92	101.81
1	41	1	26.84	0	0	0	0	0	0	0	0	0	1.1	8.68	7.53	6.25	5.5	3.21	2.58	0.75	126.68	68.16	1.11	0.59	124.48
1	44	1	25.42	0	0	0	0	0	0	0	0	0	6.52	12.27	9.39	8.93	5.36	1.72	1.97	1.61	121.89	87.57	1.67	0.44	101.1
1	66	1	19.95	0	0	0	0	0	0	0	0	0	4.11	13.41	10.93	6.61	5.85	1.86	2.08	1.36	160.6	69.88	1.72	0.75	101.96
1	53	1	20.62	0	0	0	0	0	0	0	0	0	14.86	9.92	12.21	9.5	7.12	2.35	1.7	1.72	108.83	90.8	1.62	1.01	103.79
1	60	1	20.74	0	0	0	0	0	0	0	0	0	13.42	15.73	13.37	5.98	6.28	1.81	1.83	1.36	128.48	96.47	1.69	1.04	124.35
1	52	1	22.96	0	0	0	0	0	0	0	0	0	0.68	6.26	16.77	7.93	4.58	2.59	1.78	0.86	176.41	92.14	1.82	0.78	130.56
1	69	1	23.24	0	0	0	0	0	0	0	0	0	8.18	7.21	13.65	8.87	4.6	3.37	1.69	0.8	125.77	91.21	1.13	1.24	132.47
1	60	1	25.03	0	0	0	0	0	0	0	0	0	14.98	7	13.81	8.59	6.27	1.44	2.15	0.87	132.91	80.84	1.67	0.9	149.66
1	48	1	21.51	0	0	0	0	0	0	0	0	0	7.31	12.24	8.37	8.11	5.55	1.62	2.15	1.5	129.39	93.76	0.84	0.96	100.63
1	41	1	21.55	0	0	0	0	0	0	0	0	0	6.54	11.09	13.81	6.43	6.57	2.64	2.42	0.86	147.71	77.67	1.91	1.07	177.46
1	45	1	21.85	0	0	0	0	0	0	0	0	0	8.09	10.77	16.1	9.01	6.09	0.51	2.05	1.27	127.53	75.99	1.52	1.07	151.51
1	68	1	20.61	0	0	0	0	0	0	0	0	0	3.58	9.19	15.26	8.45	5.89	1.99	2.39	1.16	131	116.84	1.31	0.91	118.94
1	41	1	23.87	0	0	0	0	0	0	0	0	0	8.08	13.42	13.48	9.04	5.91	2.72	1.79	0.95	139.87	85.43	1.04	1.12	122.8
1	42	1	23.36	0	0	0	0	0	0	0	0	0	7.36	12.47	9.47	7.98	4.05	2.37	2.02	1.43	165.09	86.36	0.85	0.8	93.9
1	59	1	19.09	0	0	0	0	0	0	0	0	0	9.38	5.56	16.38	5.87	5.66	1.47	2.07	1.76	170.71	78.2	2	0.86	133.46
1	53	1	20.76	0	0	0	0	0	0	0	0	0	8.13	13.57	8.3	7.3	5.84	2.81	1.61	1.83	119.95	93.67	1.46	0.69	89.07
1	54	1	22.42	0	0	0	0	0	0	0	0	0	11.73	11.82	12.34	5.9	6.15	1.57	2.48	1.4	159.47	86.9	1.4	1.09	174.96
1	60	1	18.55	0	0	0	0	0	0	0	0	0	9.78	7.55	5.62	5.99	5.58	1.76	2.55	1.33	148.09	90.86	1.26	1.03	143.81
1	60	1	21.77	0	0	0	0	0	0	0	0	0	7.55	12.96	16.01	5.89	6.54	2.66	2.05	1.05	127.41	87.82	1.4	1.07	137.17
1	66	1	20.06	0	0	0	0	0	0	0	0	0	7.88	9.02	15.75	6.85	5.39	2.38	1.86	0.85	128.57	78.53	0.99	0.9	92.68
1	53	0	25.39	0	0	0	0	0	0	0	0	0	10.12	12.13	7.45	9.09	4.62	1.8	2.17	1.19	146.28	93.23	1.6	0.92	153.91
1	50	0	25.11	0	0	0	0	0	0	0	0	0	4.66	12.21	12.34	6.62	5.49	1.33	2.66	1.07	155.83	93.29	0.99	1.11	155.02
1	56	0	20.2	0	0	0	0	0	0	0	0	0	12.15	12.93	15.95	5.77	5.97	1.65	1.58	1.64	118.84	90.57	1.79	0.84	109.76
1	46	0	18.84	0	0	0	0	0	0	0	0	0	6.65	15.68	6.27	7.88	6.46	1.76	1.65	0.96	132.8	88.7	0.72	0.88	141.25
1	63	0	18.76	0	0	0	0	0	0	0	0	0	11.15	7.86	16.46	6.93	4.89	1.95	1.83	1.21	147.97	75.63	1.41	0.79	137.17
1	62	0	21.86	0	0	0	0	0	0	0	0	0	9.34	5.27	14.88	9.2	5.34	1.18	2.48	1.21	129.62	79.54	0.99	0.57	123.11
1	42	0	21.7	0	0	0	0	0	0	0	0	0	6.07	14.55	11.16	7.89	5.82	1.71	2.37	1.52	132.89	78.59	1.54	1.05	85.91
1	58	0	22.31	0	0	0	0	0	0	0	0	0	5.2	13.3	18.75	6.03	4.95	1.82	2.21	1.34	128.98	73.29	1.95	0.85	100.44
1	52	0	24.32	0	0	0	0	0	0	0	0	0	4.22	9.33	8.87	9.74	6.05	2.05	1.69	0.92	147.87	81.72	1.21	0.73	142.06
1	56	0	21.68	0	0	0	0	0	0	0	0	0	9.72	13.45	13.54	6.58	4.39	2.02	2.32	2.07	128.18	71.61	1.25	0.68	157.36
1	57	0	24.69	0	0	0	0	0	0	0	0	0	9.31	12.66	11.56	5.15	5.7	2.47	2.46	1.34	113.67	85.04	1.19	0.82	99.43
1	56	0	24.1	0	0	0	0	0	0	0	0	0	9.47	11.59	12.98	8.18	2.57	3.01	2.24	1.58	114.64	79.91	0.87	0.47	124.16
1	53	0	24.1	0	0	0	0	0	0	0	0	0	7.61	6.08	11.73	7.82	6.59	2.69	2.04	1.54	133.6	65.01	0.91	0.81	132.04
1	42	0	17.89	0	0	0	0	0	0	0	0	0	11.41	7.78	12.95	8.7	3.76	1.75	1.94	0.88	152.49	79.31	1.52	0.86	171.04
1	68	0	20.23	0	0	0	0	0	0	0	0	0	10.84	17.43	9.23	8.28	3.25	1.96	2.24	1	123.8	90.28	1.75	1.17	175.23
1	49	0	20.32	0	0	0	0	0	0	0	0	0	6.9	9.22	11.47	5.78	5.68	2.34	2.75	1.34	123.15	86.89	1.23	0.96	124.35
1	54	0	20.54	0	0	0	0	0	0	0	0	0	6.38	8.78	17.77	8.78	5.62	1.28	1.4	1.51	157.92	84.66	1.44	0.94	122.69
1	58	0	19.07	0	0	0	0	0	0	0	0	0	6.65	9.54	11.57	7.3	4.94	2.45	2.4	1.32	142.42	73.26	1.64	0.84	136.86
1	40	0	25.86	0	0	0	0	0	0	0	0	0	11.38	5.71	12.34	9.43	5.78	1.85	2.26	1.52	111.55	74.1	1.84	0.98	124.21
1	56	0	19.94	0	0	0	0	0	0	0	0	0	13.15	10.35	11.69	8.62	4.36	1.96	1.75	0.73	162.99	77.71	1.34	0.96	75.29
1	52	0	20.19	0	0	0	0	0	0	0	0	0	10.64	6.09	13.05	9.07	6.03	1.44	1.72	1.78	129.94	71.46	1.39	0.92	137.78
1	64	0	22.92	0	0	0	0	0	0	0	0	0	9.95	11.48	6.91	6.9	3.43	1.99	1.92	1.63	141.62	96.31	1.33	0.98	86.66
1	38	0	22.95	0	0	0	0	0	0	0	0	0	7.46	6.69	14.87	7.11	7.1	1.66	2.27	1.37	155.87	87.75	1.89	0.91	124.35
1	59	0	23.61	0	0	0	0	0	0	0	0	0	5.83	8.6	11.96	8.32	4.47	1.64	2.2	1.55	153.53	85.19	1.91	0.54	150.44
1	61	0	19.91	0	0	0	0	0	0	0	0	0	11.68	8.07	15.38	7.18	2.84	1.74	2.35	1.41	148.05	68.08	1.46	0.75	147
1	49	0	19.91	0	0	0	0	0	0	0	0	0	4.61	8.12	16.38	7.06	4.52	3.39	1.97	0.52	119.24	73.54	1.95	1.16	145.99
1	51	0	19.86	0	0	0	0	0	0	0	0	0	10.06	12.9	7.05	6.14	6.43	3.07	2.08	1.57	148.98	84.28	1.05	0.83	153.7
1	72	0	24.2	0	0	0	0	0	0	0	0	0	9.47	9.11	20.42	8.07	6.01	1.85	1.92	1.53	116.93	83.72	1.01	0.93	119.45
1	59	0	22.62	0	0	0	0	0	0	0	0	0	5.39	5.53	19.51	10.02	6.23	3.69	1.73	1.46	158.08	79.12	1.61	0.89	169.48
1	59	0	19.86	0	0	0	0	0	0	0	0	0	11.8	7.45	10.61	7.87	5.68	1.78	1.82	0.48	156.47	83.68	1.02	0.92	173.77
1	44	0	19.1	0	0	0	0	0	0	0	0	0	3.48	11.68	19.11	6.5	4.35	1.25	2.02	1.66	140.81	91.46	1.46	0.71	92.72
1	52	0	21.63	0	0	0	0	0	0	0	0	0	9.38	12.75	11.34	6.89	7.12	1.11	2.04	0.83	127.48	89.33	1.67	0.4	102.35
1	57	0	21.52	0	0	0	0	0	0	0	0	0	8.9	4.31	17.58	6.21	5.94	2.76	1.73	1.39	151.1	93.38	1.2	0.83	107.85
1	67	0	21.19	0	0	0	0	0	0	0	0	0	8.25	8.88	11.92	8.24	5.54	3.02	2.2	1.04	154.46	105.78	1.12	0.91	115.49
1	55	0	19.44	0	0	0	0	0	0	0	0	0	1.68	6.25	12.98	8.04	5.9	1.49	2.79	1.39	142.26	87.24	1.82	1.33	119.15
1	57	0	22.84	0	0	0	0	0	0	0	0	0	4.96	5.49	10.43	9.01	4.16	2.57	1.93	1.17	151.5	109.6	1.77	0.85	93.66
1	56	0	21.27	0	0	0	0	0	0	0	0	0	10.13	9.63	12.03	4.83	4.63	2.52	1.78	1.79	124.36	87.89	1.59	0.89	134.61
1	63	0	23.47	0	0	0	0	0	0	0	0	0	11.93	8.92	9.87	7.06	4.3	1.84	2.02	1.28	127.15	88.06	1.26	0.77	164.24
1	55	0	16.97	0	0	0	0	0	0	0	0	0	9.82	15.74	14.53	9.33	6.02	1.11	1.82	1.47	123.81	85.43	1.59	0.47	148.78
1	73	0	24.65	0	0	0	0	0	0	0	0	0	6.4	12.08	12.94	6.55	4.28	2.51	2.16	1.09	121.03	71.9	1.44	0.4	128.88
1	72	0	21.74	0	0	0	0	0	0	0	0	0	5.11	4.61	15.38	8.2	3.21	0.67	1.88	1.15	117.73	80.54	0.55	0.77	96.8
1	58	0	19.79	0	0	0	0	0	0	0	0	0	10.16	9.67	10.42	7.24	6.01	3.48	2.85	0.98	155.83	87.32	0.71	0.75	118.23
1	52	0	19.67	0	0	0	0	0	0	0	0	0	12.78	7.5	24.24	5.86	4.96	1.24	2.99	1.11	156.14	71.64	1.14	0.66	106.85
1	53	0	25.84	0	0	0	0	0	0	0	0	0	6.76	6.44	12.39	8.1	4.7	0.98	2.07	0.33	119.12	95.69	1.31	0.7	116.7
1	51	0	22.43	0	0	0	0	0	0	0	0	0	4.98	15.31	8.83	8.58	5.73	2.95	1.96	1.24	160.12	82.7	0.9	1.03	100.79
1	58	0	19.12	0	0	0	0	0	0	0	0	0	10.88	8.58	15.99	7.54	3.5	2.47	2.56	1.02	113.34	88.2	1.28	0.84	127.28
1	64	0	20.12	0	0	0	0	0	0	0	0	0	7.62	6.14	7.36	9.34	5.54	3.15	1.76	1.32	109.52	89.76	1.2	0.61	84.13
1	65	0	22.56	0	0	0	0	0	0	0	0	0	5.9	13.33	16.52	8.54	4.64	3.51	2.71	1.33	130.06	81.44	1.19	0.95	155.99
1	62	0	22.12	0	0	0	0	0	0	0	0	0	9.29	11.82	11.31	7.21	6.01	3.06	2.67	1.32	140.93	85.04	0.81	0.7	157.58
1	52	0	18.89	0	0	0	0	0	0	0	0	0	5.54	9.96	13.84	7.15	6.06	2.61	2.64	1.03	138.39	88.79	1.06	0.9	104.42
1	62	0	24.96	0	0	0	0	0	0	0	0	0	12.1	13.59	10.41	8.2	5.68	2.01	2.01	0.8	138.9	89.75	1.25	0.75	141.73
1	45	0	20.82	0	0	0	0	0	0	0	0	0	14.36	15.45	12.34	8.53	4.86	3.82	2.02	1.07	153.6	77.33	1.46	1.34	93.15
1	51	0	20.04	0	0	0	0	0	0	0	0	0	13.03	13.54	11.16	8.72	4	1.6	1.69	0.88	129.63	79.96	1.43	0.98	136.69
1	61	0	19.61	0	0	0	0	0	0	0	0	0	10.82	10.07	14.42	5.75	5.3	2.44	2.73	1.65	139.87	82.43	1.19	1.06	85.64
1	54	0	25.18	0	0	0	0	0	0	0	0	0	3.57	7.58	13.81	8.17	6.25	2.46	2.15	0.53	119.84	84.28	0.84	0.77	134.19
1	67	0	22.44	0	0	0	0	0	0	0	0	0	11.74	13.19	11.59	7.21	4.27	2.78	2.16	0.54	139.47	82.99	1.26	1.08	117.35
1	42	0	27.53	0	0	0	0	0	0	0	0	0	14.52	9.51	12.34	6.92	4.02	4.49	2.28	1.67	123.41	71.09	1.41	0.57	135.53
1	58	0	20.5	0	0	0	0	0	0	0	0	0	9.63	9.81	14.05	7.16	5.61	1.62	2.68	1.3	149.5	71.42	0.92	0.99	125.34
1	64	0	22.43	0	0	0	0	0	0	0	0	0	13.91	10.1	10.04	7.29	4.78	1.79	1.82	1.37	140.17	83.53	1.79	1.25	154.57
1	48	0	23.72	0	0	0	0	0	0	0	0	0	7.03	13.59	8.54	6.79	6.34	3.19	2.05	1.22	145.82	87.76	1.51	1.26	97.77
1	59	0	26.71	0	0	0	0	0	0	0	0	0	7.14	9.95	13.78	7.27	4.92	1.74	1.8	1.01	114.31	82.11	1.4	0.83	121.66
1	51	0	20.4	0	0	0	0	0	0	0	0	0	6.25	9.28	17.47	9.17	5.41	1.89	2.62	1.41	119.37	81.67	1.8	0.79	106.03
1	64	0	22.81	0	0	0	0	0	0	0	0	0	4.86	9.79	14.84	6.93	4.74	1.35	2.31	1.27	147.08	89.03	1.57	1.03	104.66
1	69	0	22.2	0	0	0	0	0	0	0	0	0	8.01	14.75	5.47	7.88	4.78	1.91	2.01	1.01	128.22	89.19	0.97	0.62	98.92
1	49	0	21.24	0	0	0	0	0	0	0	0	0	11.41	11.17	7.46	8.93	5.35	3.04	2.13	1.55	180.56	82.55	1.11	1.01	132.61
1	60	0	17.36	0	0	0	0	0	0	0	0	0	6.97	13.07	12.12	6.49	4.59	2.88	1.99	0.77	132.47	59.99	1.63	0.69	61.52
1	53	0	24.24	0	0	0	0	0	0	0	0	0	7.91	9.78	18.79	7.18	5.38	1.91	1.74	0.92	128.61	79.8	1.71	0.87	174.79
1	44	0	18.73	0	0	0	0	0	0	0	0	0	6.29	13.37	8.81	7.75	7.39	1.68	2.91	1.78	126.04	73.71	1.86	0.83	98.65
1	48	0	20.86	0	0	0	0	0	0	0	0	0	5.03	8.77	8.65	5.32	3.68	3.17	2.01	0.98	138.46	76.87	1.26	0.96	88.33
1	59	0	20.25	0	0	0	0	0	0	0	0	0	14.97	9.54	5.71	8.77	4.28	0.99	2.45	0.93	153.38	92.13	1.6	1.13	99.84
1	64	0	22.57	0	0	0	0	0	0	0	0	0	8.17	14.33	14.03	7.13	5.63	3.01	1.92	1.56	138.8	74.76	1.64	0.89	147.35
1	47	0	25.39	0	0	0	0	0	0	0	0	0	12.88	7.43	10.59	7.2	5.81	2.96	1.91	1.51	153.45	80.94	1.43	0.6	142.87
1	62	0	22.24	0	0	0	0	0	0	0	0	0	7.09	8.72	11.82	8.92	3.77	1.71	2.17	0.67	114.88	76.24	1.3	0.93	114.51
1	59	0	21.52	0	0	0	0	0	0	0	0	0	9.89	11.97	13.44	7.88	5.88	3.34	2.51	1.72	130.99	65.35	0.97	0.49	117.35
1	77	0	25.88	0	0	0	0	0	0	0	0	0	10.96	11.68	10.65	8.27	3.5	1.06	1.37	0.54	116.14	60.57	1.67	0.74	123.08
1	62	0	22.93	0	0	0	0	0	0	0	0	0	12.3	12.45	17.99	8.71	4.92	1.22	1.8	1.21	144.03	82.63	1.52	0.96	150.15
1	45	0	23.38	0	0	0	0	0	0	0	0	0	10.72	9.9	17.85	6.34	6.22	3.19	2.1	1.14	148.41	86.16	1.37	0.45	155.56
1	49	0	23.17	0	0	0	0	0	0	0	0	0	5.06	8.97	18.79	4.4	4.2	1.66	2.73	1.54	142.98	83.09	0.67	0.89	129.33
1	63	0	23.48	0	0	0	0	0	0	0	0	0	11.6	8.05	15.27	6.87	5.01	2.63	1.83	0.68	132.06	80.87	1.51	1.07	126.48
1	68	0	26.36	0	0	0	0	0	0	0	0	0	10.6	10.96	10.86	9.67	3.45	2.43	2.31	1.14	99.84	78.34	0.71	0.94	175.18
1	53	0	21.75	0	0	0	0	0	0	0	0	0	6.71	9.03	12.77	7.23	6.65	2.84	1.85	1.29	142.61	71.21	1.41	0.71	135.81
1	52	0	24.24	0	0	0	0	0	0	0	0	0	9.05	11.96	8.12	7.09	4.55	3.35	2.53	1.14	141.15	76.91	1.77	1.25	108.09
1	40	0	21.02	0	0	0	0	0	0	0	0	0	4.22	10.98	10.08	10.26	7.4	1.93	2.07	1.3	142.88	94.33	1.51	1.12	121.62
1	50	0	18.5	0	0	0	0	0	0	0	0	0	10.6	6.61	15.56	10	6.87	1.5	2.63	1.11	140.72	83.59	1.43	0.73	112.14
1	52	0	21.67	0	0	0	0	0	0	0	0	0	9.56	1.62	13.25	8.28	3.28	3.57	1.94	1.53	120.03	80.29	1.77	0.81	147.05
1	61	0	16.89	0	0	0	0	0	0	0	0	0	11.14	9.09	18.52	7.01	6.07	2.45	2.6	0.88	165.35	91.15	1.15	1.23	99.34
1	56	0	25.8	0	0	0	0	0	0	0	0	0	11.87	8.87	9.54	8.17	5.9	3.36	2	0.96	142.77	103.9	1.68	0.73	112.43
1	57	0	22.95	0	0	0	0	0	0	0	0	0	13.62	14.47	8.95	7.95	7.79	2.81	2.68	1.06	146.26	74.76	1.88	1.26	74.9
1	60	0	27.9	0	0	0	0	0	0	0	0	0	6.95	12.24	13.97	8.36	6.23	2.76	2.51	1.05	146.36	88.47	1.08	0.89	170.88
1	52	0	23.5	0	0	0	0	0	0	0	0	0	6.54	9.26	22.64	9	5.08	1.1	1.83	1.16	150.18	99.3	1.47	1.16	143.85
1	58	0	21.9	0	0	0	0	0	0	0	0	0	14.09	6.33	8.22	5.98	6.31	1.99	2.77	1.47	135.07	109.97	2.02	1.34	99.89
1	66	0	25.44	0	0	0	0	0	0	0	0	0	5.34	12.58	9.21	6.37	4.68	3.04	2.52	1.09	114.54	91.95	1.52	0.68	81.59
1	43	0	22.1	0	0	0	0	0	0	0	0	0	5.59	11.96	11.18	8.49	5.63	2.55	2.71	1.19	147.11	94.63	1.61	0.53	113.29
1	55	0	21.45	0	0	0	0	0	0	0	0	0	6.04	11.19	7.43	6.89	7.9	1.58	2.05	1.41	129.9	76.69	1.68	0.88	149.34
1	40	0	20.28	0	0	0	0	0	0	0	0	0	5.58	6.39	9.29	6.18	6.02	3.54	2.05	1.3	140.34	78.59	1.07	1.26	109.08
1	58	0	27.06	0	0	0	0	0	0	0	0	0	10.27	11.67	7.46	8.2	5.28	1.17	2.25	1.28	151.98	100.19	1.45	0.9	105.94
1	52	0	22.32	0	0	0	0	0	0	0	0	0	6.89	6.96	9.17	7.81	3.43	2.52	2.32	1.22	125.74	101.85	1.75	0.63	88.15
1	62	0	25.6	0	0	0	0	0	0	0	0	0	11.12	15.7	14.63	5.74	4.05	1.29	2.66	1.23	142.71	81.18	0.86	0.83	147.73
1	70	0	23.57	0	0	0	0	0	0	0	0	0	3.66	14.06	11.69	8.95	5.7	1.53	2.58	0.92	127.92	77.77	0.87	1.08	112.85
1	55	0	22.45	0	0	0	0	0	0	0	0	0	12.86	12.54	12.34	6.47	6.46	1.5	1.89	1.6	129.86	74.38	1.57	0.76	82.26
1	60	0	22.55	0	0	0	0	0	0	0	0	0	8.19	8.48	11.13	6.04	3.31	1.5	1.85	1.19	134.91	74.75	1.87	0.61	142.99
1	68	0	24.06	0	0	0	0	0	0	0	0	0	8.2	9.67	13.07	8.44	4.81	1.05	1.81	1.2	150.44	104.75	1.68	1.01	151.13
1	55	0	24.2	0	0	0	0	0	0	0	0	0	15.58	9.1	14.83	6.77	5.34	3.44	2.51	1.28	113.87	108.85	1.57	0.71	123.23
0	59	1	25.21	1	1	1	1	1	1	1	1	1	9.3	16.65	9.74	7.99	4.96	0.87	1.84	0.72	156.06	72.92	0.92	0.42	123.87
0	66	1	20.31	1	1	1	1	1	1	1	1	1	9.23	16.25	11.78	7.18	5.96	1.68	1.99	1.21	133.04	89.5	1.44	0.89	102.27
0	65	1	24.38	1	1	1	1	1	1	1	1	1	1.98	11.08	13.38	6.58	3.12	1.46	1.9	1.12	133.03	83.67	1.41	0.54	134.19
0	55	1	22.97	1	1	1	1	1	1	1	1	1	3.01	6.65	13.21	6.87	5.75	3.13	1.84	1.29	102.59	63.32	1.09	0.71	155.54
0	63	1	21.01	1	1	1	1	1	1	1	1	1	8.88	15.08	12.09	7.34	5.89	3	2.33	0.84	147.72	93.61	1.27	0.74	144.26
0	53	1	27.08	1	1	1	1	1	1	1	1	1	6.58	13.2	4.92	7.83	4.55	2.17	1.83	1.96	151.07	58.48	1.86	0.3	127.59
0	67	1	20.03	1	1	1	1	1	1	1	1	1	11.45	11.98	12.8	6.7	4.57	0.58	2.17	1.3	126.91	86.13	1.17	0.7	123.87
0	81	1	24.38	1	1	1	1	1	1	1	1	1	9.04	10.26	17.54	5.92	6.4	1.46	2.06	1.36	111.97	61.62	1.09	1.14	133.95
0	50	1	26.56	1	1	1	1	1	1	1	1	1	10.23	8.79	14.18	7.87	5.58	1.25	2.48	1.59	116.44	82.28	0.96	1.17	135.31
0	32	1	21.78	1	1	1	1	1	1	1	1	1	11.2	11.08	12.01	8.29	5.53	1.6	2.13	1.55	154.12	73.41	1.65	0.87	113.33
0	48	1	24.13	1	1	1	1	1	1	1	1	1	5.64	9.53	12.86	7.42	5.58	3.53	2.07	1.63	112.11	85.54	2.09	1.12	108.8
0	57	1	19.91	1	1	1	1	1	1	1	1	1	5.99	10.73	5.25	7.42	5.21	2.92	2.4	1.66	132.16	79	1.6	0.76	137.7
0	69	1	24.43	1	0	1	1	1	1	1	1	1	7.5	10.47	11.44	11.26	4.05	1.81	2.72	1.36	155.12	69.59	1.73	0.43	125.5
0	42	1	19.51	1	0	1	1	1	1	1	1	1	9.2	9.99	10.62	5.93	5.32	2.25	1.93	1.19	134.1	92.28	1.4	0.6	123.87
0	50	1	19.91	1	0	1	1	1	1	1	1	1	4.8	11.15	11.73	6.94	4.15	2.38	2.52	1	146.26	77.38	0.46	1.33	117.3
0	50	1	17.36	1	0	1	1	1	1	1	1	1	4.2	14.13	13.42	9.48	6.97	2.88	1.52	1.42	111.93	75.48	1.28	0.91	48.25
0	56	1	19.23	1	0	1	1	1	1	1	1	1	14.76	10.55	16.25	6.29	3.44	1.56	2.93	1.04	151.33	88.52	1.33	0.5	177.22
0	64	1	23.29	1	0	1	1	1	1	1	1	1	12.53	10.98	12.55	6.95	5.81	1.62	1.5	1.14	121.95	89.53	1.48	0.96	143.17
0	62	1	23.92	1	0	1	1	1	1	1	1	1	2.04	9.34	15.64	6.23	5.35	2.19	2.25	0.94	146.53	86.11	1.3	0.57	112.42
0	59	1	22.7	1	0	1	1	1	1	1	1	1	2.56	12.94	6.65	4.76	4.04	4.22	1.54	1.59	126.09	77.67	1.39	1.23	187.19
0	49	1	23.69	1	0	0	0	1	1	1	1	1	10.62	8.06	20.31	6.59	5.21	1.47	2.85	1.86	101.26	76.93	1.75	1.13	128.49
0	48	1	26.06	1	0	0	0	1	1	1	1	0	7.44	5.36	15.74	7.96	3.39	1.52	1.8	1.49	103.99	76.69	0.95	0.62	123.87
0	59	1	25.72	1	0	0	0	1	1	1	0	0	10.97	11.33	15.59	6.82	6.04	2.22	1.92	1.24	128.4	101.35	0.88	0.97	114.23
0	51	1	22.62	1	0	0	0	1	1	1	0	0	4.92	6.66	14.72	6.35	5.41	1.36	2.47	1.29	137.33	79.42	1.5	0.88	121.53
0	64	1	22.92	1	0	0	0	1	1	1	0	0	5.24	10.45	18.11	6.28	6.08	2	2	1.52	170.12	103.19	1.37	1.13	102.92
0	54	1	21.4	1	0	0	0	1	0	1	0	0	12.86	15.28	8.45	7.61	6.42	1.84	2.3	1.57	154.16	79.6	1.15	1.07	123.87
0	58	1	21.15	1	0	0	0	1	0	1	0	0	6.22	12.53	17.91	7.87	5.68	1.22	2.54	1.76	123.84	85.17	1.54	0.92	176.82
0	60	1	24.72	1	0	0	0	1	0	1	0	0	12.72	11.08	12.09	7.44	5.89	3.09	2.63	1.29	166.27	100.69	1.77	0.87	143.6
0	48	1	20.92	1	0	0	0	1	0	1	0	0	12.62	11.08	15.56	8.26	3.39	1.8	2.67	1.4	161.83	73.44	1.28	0.46	130.99
0	68	1	25.82	1	0	0	0	1	0	1	0	0	12.7	12.53	8.53	8.62	4.84	2.68	1.69	1.44	110.41	83.01	1.49	0.6	108.36
0	53	1	17.86	1	0	0	0	1	0	1	0	0	2.77	10.86	8.47	6.53	4.14	2.58	2.02	0.96	153	90.98	1.25	0.83	149.01
0	47	1	21.23	1	0	0	0	0	0	1	0	0	7	9.76	11.42	7.84	3.43	1.83	1.61	0.75	148.17	92.36	0.75	0.79	152.84
0	54	1	19.68	1	0	0	0	0	0	1	0	0	7.8	16.54	13.29	8.21	4.85	1.62	2.43	1.05	121.24	73.37	1.16	0.5	82.72
0	58	1	20.76	1	0	0	0	0	0	1	0	0	3.66	9.75	6.8	7.15	3.43	0.85	1.48	1.66	141.62	78.57	1.16	0.77	138.04
0	40	1	21.02	1	0	0	0	0	0	1	0	0	6.8	11.08	4.79	6.6	3.33	1.93	1.82	1.78	132.92	105.29	0.76	1.02	143.16
0	38	1	21.75	0	0	0	0	0	0	1	0	0	10.14	17.14	12.33	5.95	3.68	1.24	2.17	0.96	131	89.22	1.23	1.04	123.86
0	53	1	23.03	0	0	0	0	0	0	1	0	0	8.87	5.2	10.87	8.29	5.21	1.47	2.11	0.73	123.56	88.65	1.87	1.21	122.86
0	63	1	24.11	0	0	0	0	0	0	1	0	0	3.22	3.92	17.63	7.88	2.87	1.48	2.71	1.16	128.41	80.85	1.5	0.76	142.06
0	54	1	22.75	0	0	0	0	0	0	1	0	0	7.05	9.84	10.21	7.98	4.41	1.52	2.05	1.33	117.71	77.54	1.78	1.22	75.24
0	52	1	23.07	0	0	0	0	0	0	1	0	0	4.83	10.52	16.36	7.44	4.71	2.19	2.25	1.34	143.77	83.24	1.47	0.68	82.74
0	60	1	23.32	0	0	0	0	0	0	0	0	0	15.47	14.59	11.37	3.99	4.69	2.64	1.57	1.37	157.66	81.1	1.3	0.27	135.98
0	50	1	20.13	0	0	0	0	0	0	0	0	0	11.13	8.81	13.26	9.16	5.51	2.64	2.47	1.32	136.65	84.7	1.79	1.07	145.92
0	43	1	23.16	0	0	0	0	0	0	0	0	0	12.27	9.76	2.87	4.45	5.88	0.58	2.15	1.1	144.74	70.31	0.98	1	102.67
0	56	1	20.88	0	0	0	0	0	0	0	0	0	6.1	12.04	11.33	9.11	3.92	3.63	2.68	0.77	119.42	94.19	1.34	1.33	101.29
0	61	1	23.36	0	0	0	0	0	0	0	0	0	9.99	9.85	9.43	9.46	4.62	3.37	2.04	0.72	127.54	86.55	1.33	0.72	170.09
0	66	1	25.13	0	0	0	0	0	0	0	0	0	10.79	14.14	8.61	9.83	4.72	2.86	1.74	0.78	144.71	94.43	1.17	1.05	115.99
0	73	1	19.77	0	0	0	0	0	0	0	0	0	9.49	6.52	8.29	6.63	6.39	1.86	1.73	1.2	116.49	68.64	1.25	0.92	151.75
0	61	1	22.91	0	0	0	0	0	0	0	0	0	11.63	6.6	18.09	5.82	5.64	2.79	2.18	1.5	140.22	88.54	1.37	1.3	149.99
0	66	1	20.35	0	0	0	0	0	0	0	0	0	7.36	6.37	18.71	7.42	6.15	2.77	2.33	0.94	143.26	78.24	1.5	0.84	128.18
0	65	0	20.84	0	0	0	0	0	0	0	0	0	10.19	11.53	5.97	7.12	5.6	2.97	2.37	1.13	159.14	75.09	1.31	0.93	132.58
0	40	0	23.9	0	0	0	0	0	0	0	0	0	14.6	7.9	7.57	6.78	5.24	1.35	2.02	0.93	127.97	65.2	0.95	0.68	95.25
0	56	0	24.15	0	0	0	0	0	0	0	0	0	14.53	13.02	5.65	7.99	4.57	2.28	1.71	1.18	114.36	90.05	0.9	0.83	139.61
0	60	0	22.59	0	0	0	0	0	0	0	0	0	7.65	12.33	8.59	9.23	4.38	0.92	1.57	1.33	112.51	88.44	1.67	1.36	86.34
0	51	0	25.42	0	0	0	0	0	0	0	0	0	7.55	10	14.72	9.1	4.42	2.29	1.33	1.15	136.4	78.4	1.43	0.63	117.86
0	57	0	18.84	0	0	0	0	0	0	0	0	0	2.54	5.29	12.04	9.1	6.6	1.71	2.24	1.22	129.29	71.35	1.92	0.88	104.05
0	58	0	23.32	0	0	0	0	0	0	0	0	0	4	8.85	9.42	8.01	5.31	2.41	1.35	1.67	127.57	105.33	1.84	0.95	158.25
0	42	0	23.75	0	0	0	0	0	0	0	0	0	10.43	12.09	14.07	8.04	4.43	2.15	2.16	1.83	139.58	83.81	1.8	1.08	98.85
0	53	0	20.69	0	0	0	0	0	0	0	0	0	13.66	13.09	12.52	7.67	5.25	1.12	2.03	1.05	129.17	75	1.3	0.98	116.79
0	64	0	19.05	0	0	0	0	0	0	0	0	0	13.19	12.51	14.28	4.94	5.77	2.17	1.53	1.47	154.17	83.56	1.58	1.19	119.95
0	49	0	25.2	0	0	0	0	0	0	0	0	0	1.9	10.64	15.07	7.42	6.45	1.34	2.08	0.78	140.43	89.98	0.94	0.88	122.92
0	50	0	22.17	0	0	0	0	0	0	0	0	0	9.91	13.44	19.12	7.9	7	2.98	2.15	0.64	127.21	92.54	1.21	0.89	129.96
0	52	0	19.12	0	0	0	0	0	0	0	0	0	5.74	11.08	16.28	9.63	6.19	1.51	2.21	1.28	130.8	90.36	1.73	0.81	108.33
0	66	0	22.3	0	0	0	0	0	0	0	0	0	2.03	15.46	9.47	8.49	4.44	1.28	1.38	0.87	153.33	64.77	1.27	0.43	95.64
0	61	0	19.77	0	0	0	0	0	0	0	0	0	5.7	6.48	14.39	9.04	4.76	2.83	2.11	1.74	139.77	80.53	1.12	0.97	145.87
0	59	0	25.91	0	0	0	0	0	0	0	0	0	9.21	10.51	9.85	6.48	4.14	1.8	2.5	1.21	127.41	88.41	0.75	0.58	123.68
0	47	0	20.95	0	0	0	0	0	0	0	0	0	11.03	8.64	9.83	7.62	5.88	2.49	1.65	1.42	141.46	76.5	1.53	0.97	133.21
0	58	0	20.09	0	0	0	0	0	0	0	0	0	11.71	16.87	10.72	8.34	6.98	2.31	2.85	1.56	138.16	95.04	1.03	0.67	147.93
0	50	0	22.14	0	0	0	0	0	0	0	0	0	10.86	12.23	11.34	7.08	5.57	1.55	2.26	0.54	126.45	70.41	1.84	0.58	174.91
0	73	0	23.97	0	0	0	0	0	0	0	0	0	10.98	10.93	12.86	6.72	6.17	3.08	1.92	1.21	149.31	84.03	1.26	1.38	128.4
0	54	0	23.67	0	0	0	0	0	0	0	0	0	7.81	16.73	7.91	7.18	5.19	1.67	3.19	1.28	107.56	80.87	1.44	0.93	135
0	52	0	23.81	0	0	0	0	0	0	0	0	0	9.27	8.24	13.63	6.07	4.58	1.66	2.23	0.81	136.2	80.17	1.29	0.69	112.27
0	63	0	26.51	0	0	0	0	0	0	0	0	0	13.23	11.06	16.91	7.42	6.83	2.59	2.68	1.15	130.4	88.29	1.31	0.62	93.42
0	60	0	21.05	0	0	0	0	0	0	0	0	0	4.16	13.56	14.29	6.38	6.38	3.03	2.07	1.93	163.87	76.48	1.41	0.71	101.4
0	41	0	21.03	0	0	0	0	0	0	0	0	0	9.96	11.58	13.62	9.18	3.79	1.17	1.56	1.61	117.71	74.27	2.08	0.82	108.69
0	53	0	20.27	0	0	0	0	0	0	0	0	0	10.24	7.3	12.09	8	4.93	2.61	2.32	1.46	157.61	96.68	1.8	0.97	81.93
0	45	0	27.85	0	0	0	0	0	0	0	0	0	3.63	17.73	12.47	5.96	5.67	1.97	2.53	0.63	130.03	84.8	1.86	0.72	88.65
0	53	0	21.5	0	0	0	0	0	0	0	0	0	14.93	7.35	9.99	8.34	5.87	2.57	1.93	1.35	146.87	82.53	1.47	0.6	78.07
0	41	0	24.42	0	0	0	0	0	0	0	0	0	9.47	12.19	17.59	8.68	5.39	2.91	1.89	1.61	133.49	81.21	2.04	1.15	99.13
0	72	0	26.91	0	0	0	0	0	0	0	0	0	11.02	15.66	8.44	9.46	5.81	1.37	3.12	2.09	146.73	83.39	1.44	0.86	120.73
0	56	0	20.13	0	0	0	0	0	0	0	0	0	9.61	11.08	12	5.13	4.42	3.03	2.3	0.66	141.71	96.33	1.4	1.09	176.74
0	49	0	19.28	0	0	0	0	0	0	0	0	0	5.95	20.2	6.47	7.06	3.29	1.8	2.68	0.62	117.3	99.83	1.24	0.97	127.56
0	55	0	25.82	0	0	0	0	0	0	0	0	0	5.59	5.63	9.4	7.56	3.88	1.45	2.86	1.52	131.21	87.48	0.85	0.9	155.34
0	49	0	18.61	0	0	0	0	0	0	0	0	0	3.85	11.31	3.48	9.3	3.68	1.13	2.14	1.89	135.89	89.66	2.49	0.59	153.75
0	62	0	18.21	0	0	0	0	0	0	0	0	0	12.45	12.77	16.8	7.31	5.46	2.48	1.79	1.99	121.71	93.7	1.11	0.76	79.69
0	57	0	23.07	0	0	0	0	0	0	0	0	0	4.92	7.87	12.54	8.33	5.67	2.86	2.19	1.37	151.26	87.76	1.55	0.76	117.23
0	55	0	25.78	0	0	0	0	0	0	0	0	0	5.91	11.08	12.09	6.23	4.89	2.55	1.34	1	157.64	96.22	0.72	0.64	127.18
0	50	0	22.56	0	0	0	0	0	0	0	0	0	6.58	8.32	15.97	7.27	5.91	3.26	2.76	0.74	144.96	76.24	1.09	0.97	108.95
0	48	0	19.8	0	0	0	0	0	0	0	0	0	14.25	15.87	9.76	8.02	2.31	1.75	1.81	2.06	108.1	95.89	1.71	0.92	106.6
0	75	0	19.54	0	0	0	0	0	0	0	0	0	3.62	10.98	13.15	5.26	7.65	2.21	1.89	1.42	129.31	89.83	1.12	0.84	106.59
0	38	0	20.31	0	0	0	0	0	0	0	0	0	7.85	10.6	11.7	9.41	5.56	0.61	2.35	1.08	144.71	78.52	1.19	1.04	138.06
0	48	0	21.91	0	0	0	0	0	0	0	0	0	6.57	11.08	15.66	7.28	6.65	1.72	2.4	1.27	125.59	89.83	1.04	0.89	132.77
0	51	0	23.74	0	0	0	0	0	0	0	0	0	11.59	11.21	13.29	5.21	3.51	1.93	2.16	1.71	103.59	98.43	1.45	0.89	131.39
0	69	0	22.74	0	0	0	0	0	0	0	0	0	6.89	12.6	12.7	5.38	6.61	2.76	2.02	1.25	136.3	99.89	1.79	1.13	101.37
0	60	0	23.27	0	0	0	0	0	0	0	0	0	12.98	10.38	7.14	5.39	2.98	1.51	2.3	1.67	142.45	76.64	0.98	0.44	115.75
0	64	0	19.89	0	0	0	0	0	0	0	0	0	9.74	8.38	16.03	9.07	3.9	1.43	1.76	1.51	144.3	82.08	1.81	0.79	123.87
